# Supplementary material for: Genetic Composition of Polish Hucul Mare Families: mtDNA Diversity
Source: Genes (Basel). 2024 Dec 17;15(12):1607. doi: 10.3390/genes15121607 (PMC11675560; doi:10.3390/genes15121607)
Supplement: Supplementary file 1 [file genes-15-01607-s001.zip]

Archive with 1 entries (1 files):
- genes-3315255-supplementary.pdf
